# Supplementary material for: The Large Molecular Weight Polysaccharide from Wild Cordyceps and Its Antitumor Activity on H22 Tumor-Bearing Mice
Source: Molecules. 2023 Apr 10;28(8):3351. doi: 10.3390/molecules28083351 (PMC10141569; doi:10.3390/molecules28083351)
Supplement: Supplementary file 1 [file molecules-28-03351-s001.zip]

Archive with 1 entries (1 files):
- molecules-2319906-supplementary.pdf
